# Supplementary material for: Comprehensive characterization of TNFSF14/LIGHT with implications in prognosis and immunotherapy of human gliomas
Source: Front Immunol. 2022 Oct 20;13:1025286. doi: 10.3389/fimmu.2022.1025286 (PMC9632349; doi:10.3389/fimmu.2022.1025286)
Supplement: Supplementary file 2 [file Table_2.xlsx]

## Sheet: TNFSF14_high_gistic_conf95
cytoband	q value	residual q value	wide peak boundaries	Type
7p11.2	2.7688e-129	2.7688e-129	chr7:54911808-55008113	Amplification
12q14.1	8.2665e-47	2.228e-43	chr12:57731021-57764774	Amplification
4q12	1.5034e-33	1.5034e-33	chr4:53983668-54219382	Amplification
1q32.1	3.8739e-29	3.8739e-29	chr1:204436029-204567960	Amplification
12p13.32	2.6015e-07	2.6015e-07	chr12:4255730-4332550	Amplification
3q26.33	0.00027547	0.00027547	chr3:181166966-181895860	Amplification
13q33.3	0.0093885	0.0093885	chr13:108164959-109796594	Amplification
12q15	1.0284e-08	0.012131	chr12:68722361-68980279	Amplification
7q32.3	0.0193	0.0193	chr7:130851474-131042288	Amplification
2p12	0.026231	0.026231	chr2:74925374-75007411	Amplification
2p24.3	0.03027	0.03027	chr2:16007472-16185749	Amplification
6q21	0.047839	0.047839	chr6:106730236-106753285	Amplification
8q24.21	0.17339	0.17339	chr8:112200894-145138636	Amplification
10p15.1	0.17853	0.17853	chr10:4759201-4821158	Amplification
9p21.3	2.3772e-184	2.3772e-184	chr9:21865499-21999615	Deletion Peak
1p36.23	2.0956e-15	2.9433e-14	chr1:7978056-8318933	Deletion Peak
10q23.31	3.3174e-13	9.4018e-13	chr10:87857401-88273862	Deletion Peak
1p32.3	1.8193e-10	1.6797e-09	chr1:50420237-51063796	Deletion Peak
10q26.3	1.3925e-09	1.508e-08	chr10:133123036-133797422	Deletion Peak
19q13.42	4.2483e-07	4.2483e-07	chr19:53871274-58332172	Deletion Peak
4q34.3	3.2166e-09	1.1097e-06	chr4:177981926-182139253	Deletion Peak
22q13.31	5.2651e-06	5.1606e-06	chr22:45970015-46114357	Deletion Peak
6q26	5.7251e-06	5.719e-06	chr6:163345372-163666939	Deletion Peak
13q14.2	1.54e-05	1.54e-05	chr13:48577384-60149582	Deletion Peak
11p15.5	4.0269e-05	4.1264e-05	chr11:1-6261431	Deletion Peak
2q37.1	3.5834e-08	0.0001254	chr2:232674934-232877681	Deletion Peak
5q34	0.00014825	0.00015407	chr5:160486007-170648782	Deletion Peak
2q37.3	2.2755e-08	0.00069823	chr2:235047023-242193529	Deletion Peak
12q12	0.0017491	0.0017491	chr12:39439544-47081320	Deletion Peak
15q15.1	0.0020874	0.002067	chr15:28081895-59620081	Deletion Peak
3q28	0.0095097	0.0095097	chr3:187270401-198295559	Deletion Peak
16q24.2	0.012441	0.012754	chr16:86194610-87954434	Deletion Peak
2q22.1	0.0085555	0.0146	chr2:138898855-142886187	Deletion Peak
6q22.2	0.017517	0.01794	chr6:117705577-118816494	Deletion Peak
3p21.31	0.019849	0.020488	chr3:45791664-49286489	Deletion Peak
17q11.2	0.023417	0.023417	chr17:30992371-31857461	Deletion Peak
4q31.23	9.3803e-05	0.023835	chr4:147678545-148942979	Deletion Peak
5p15.33	0.051797	0.053051	chr5:1-9042719	Deletion Peak
11p12	0.069271	0.068387	chr11:38649362-41720382	Deletion Peak
14q12	0.057812	0.088469	chr14:23324713-30565634	Deletion Peak
16p12.2	0.11908	0.12226	chr16:20834328-27209562	Deletion Peak
12q24.33	0.13995	0.14037	chr12:128242571-130792657	Deletion Peak
14q32.2	0.12625	0.14037	chr14:63042063-107043718	Deletion Peak
6p25.3	0.16258	0.16258	chr6:1-2837633	Deletion Peak
12p13.1	0.17207	0.1713	chr12:12694220-12768264	Deletion Peak
1q44	0.21539	0.21185	chr1:227841086-248956422	Deletion Peak

## Sheet: TNFSF14_low_gistic_conf95
cytoband	q value	residual q value	wide peak boundaries	Type
7p11.2	4.8829e-61	4.8829e-61	chr7:54874316-54919183	Amplification
12q14.1	6.4086e-36	6.4086e-36	chr12:57731613-57758797	Amplification
4q12	1.5777e-17	1.5777e-17	chr4:54133832-54197943	Amplification
12p13.32	2.5188e-09	2.5188e-09	chr12:3904262-3999817	Amplification
1q32.1	3.545e-08	4.6801e-08	chr1:204314448-204670244	Amplification
8q24.21	3.829e-07	3.829e-07	chr8:124587174-130957998	Amplification
11q24.1	0.00024368	0.00024368	chr11:121307350-122682900	Amplification
2p24.3	0.002571	0.002571	chr2:15926083-16032328	Amplification
16p13.2	0.0035011	0.0035011	chr16:8822429-9134674	Amplification
3q26.33	0.0050682	0.0050682	chr3:179131932-182021387	Amplification
7q21.2	0.0054513	0.0095207	chr7:92589755-92675095	Amplification
19p13.3	0.015168	0.015168	chr19:663516-827048	Amplification
10p15.3	0.020989	0.020989	chr10:1-1437010	Amplification
2p12	0.031628	0.031628	chr2:74919763-75008279	Amplification
1q22	0.0033486	0.036186	chr1:156424340-156738859	Amplification
17q25.1	0.045839	0.045839	chr17:75274826-75827003	Amplification
7q32.2	0.0074517	0.05639	chr7:128439794-130481951	Amplification
4p16.3	0.083162	0.083162	chr4:1768281-1830724	Amplification
6p21.1	0.097164	0.097164	chr6:43546985-44103461	Amplification
9p13.3	0.11325	0.11325	chr9:35533890-36585982	Amplification
13q34	0.11325	0.11325	chr13:108271898-114364328	Amplification
9q34.3	0.13928	0.13928	chr9:137057100-138394717	Amplification
14q32.33	0.23679	0.23679	chr14:104487652-104862142	Amplification
9p21.3	2.3664e-78	5.2103e-77	chr9:21864675-21999240	Deletion Peak
2q37.3	7.133e-13	7.133e-13	chr2:239951774-242193529	Deletion Peak
10q26.3	1.998e-12	2.0592e-12	chr10:133370982-133797422	Deletion Peak
3q29	1.4733e-09	4.3695e-09	chr3:194780236-195282306	Deletion Peak
4q34.3	6.7438e-08	7.0677e-08	chr4:177990001-183321227	Deletion Peak
1p36.23	3.3136e-06	1.0058e-05	chr1:7846512-8361475	Deletion Peak
11p15.5	3.5419e-08	1.0386e-05	chr11:1-2132470	Deletion Peak
19q13.41	9.2563e-07	0.00010208	chr19:52318843-52529548	Deletion Peak
14q24.3	0.00014526	0.00014526	chr14:70453261-78174307	Deletion Peak
13q12.11	1.8667e-05	0.00036972	chr13:1-19173801	Deletion Peak
5q34	0.0011502	0.0011502	chr5:155010176-174345033	Deletion Peak
8q24.3	0.0012736	0.0012963	chr8:143414513-145138636	Deletion Peak
6q26	0.0027815	0.0026895	chr6:163346793-163666898	Deletion Peak
13q14.2	7.2095e-05	0.0035371	chr13:49097918-57146295	Deletion Peak
1q44	0.0038684	0.0038054	chr1:245118965-247304894	Deletion Peak
1p32.3	0.0049593	0.0084892	chr1:50422779-51063796	Deletion Peak
5p15.33	0.012472	0.012472	chr5:1-6312969	Deletion Peak
3q13.31	0.0067865	0.017855	chr3:115140571-118518270	Deletion Peak
9p24.1	1.0386e-05	0.017855	chr9:7799692-9804608	Deletion Peak
10q23.31	0.023549	0.022775	chr10:87857401-88588260	Deletion Peak
22q13.32	0.02474	0.02474	chr22:47174039-50818468	Deletion Peak
11p15.4	4.7437e-05	0.025707	chr11:10877740-11665423	Deletion Peak
15q14	0.038335	0.037337	chr15:32689778-44565615	Deletion Peak
6p25.3	0.041046	0.042712	chr6:1-4022285	Deletion Peak
12q13.11	0.045047	0.044156	chr12:39609128-52843550	Deletion Peak
7p22.3	0.051839	0.051977	chr7:1-4132859	Deletion Peak
12p13.1	0.061132	0.061679	chr12:12459198-12734634	Deletion Peak
10p15.3	0.083689	0.080802	chr10:999261-2015258	Deletion Peak
3p13	0.10894	0.11022	chr3:41863504-94060157	Deletion Peak
16q13	0.11283	0.11022	chr16:54363459-66371966	Deletion Peak
19q13.43	3.5667e-08	0.11022	chr19:58116180-58617616	Deletion Peak
19q13.43_1	7.0875e-09	0.21354	chr19:55864537-56071304	Deletion Peak
18q23	0.23346	0.23011	chr18:77988169-80373285	Deletion Peak
11p12	0.17501	0.25033	chr11:38651331-41723913	Deletion Peak
