# Supplementary material for: Comprehensive characterization of TNFSF14/LIGHT with implications in prognosis and immunotherapy of human gliomas
Source: Front Immunol. 2022 Oct 20;13:1025286. doi: 10.3389/fimmu.2022.1025286 (PMC9632349; doi:10.3389/fimmu.2022.1025286)
Supplement: Supplementary file 3 [file Table_3.xlsx]

## Sheet: TCGA LIGHT-related genes
TCGA LIGHT-related genes
C1RL
DPYD
DOK3
FCGR2C
ABCC3
SOD2
PTPN22
MSN
HSPA7
CASP4
HK3
SERPING1
PLAUR
CASP8
S100A11
MYO1G
TNFAIP8
SERPINA1
CLCF1
LTF
CHI3L1
C1R
CHI3L2
IFI30
ADAMTSL4
C1S
SAA1
ANXA1
ICAM1
RAB27A
EMR2
ADPRH
ANXA2P2
DENND2D
NAMPT
PLBD1
PRICKLE3
SAA2
MYBPH
ELF4
RAC2
SP100
PLK3
SLC16A3
MSR1
STEAP3
CAST
FCGR2A
VDR
PLAU
ANXA2
TYMP
CCR5
SQRDL
PLSCR1
PDPN
CLIC1
FCGR3A
SLC11A1
CCDC109B
GPR65
TNFAIP3
SERPINB1
OSMR
PLA2G2A
FCGR2B
ALPK1
NFKBIZ
AIM1
CFB
TIMP1
TREM1
FSTL1
SP140L
BCL3
RNF135
RBM47
NUAK2
CFI
GBP5
SCPEP1
EMP3
FAM129A
S100A4
ANXA2P1
LOC283314
PTPN7
ACAP1
TCIRG1
TNFRSF12A
FAM114A1
PYGL
SH2D2A
KYNU
HFE
SERPINA5
SERPINA3
SOCS3
SLAMF6
FAM20A
SIT1
CTSZ
IQGAP1
RDH10
MYOF
ITGA5
IL15
APOBEC3C
LIF
TPRG1
SLC10A3
TIFA
CIITA
CTSC
EMR1
FCER1G
CISH
CTSB
MIR155HG
TREML2
SEC24D
CCR2
TAGLN2
ALOX5
APOBEC3G
CABP4
TUBA1C
MYL12A
CDCP1
PLB1
PLP2
HLA.DRA
CARD16
IL2RB
CD74
CASP1
SERPINB8
GBP1
F11R
FPR2
TCTEX1D4
LAIR1
CD96
SIGLEC9
LYN
IFNGR2
TNFRSF11B
LTBR
APOBEC3D
RNASE2
GPR141
APOBEC3F
C2
TMBIM1
SLAMF1
TNFRSF1A
RIPK1
CSTA
LSP1
PTGER4
CAPG
FES
PQLC3
C5AR1
CD2
ADPGK
LCP2
ST8SIA4
IL2RG
CD58
HLA.DMA
MBD2
CTSS
GALNT5
SLAMF8
TRIM38
TMEM71
CXCR3
ALOX5AP
ACTN1
RAB42
HSD3B7
HLA.DMB
CLEC7A
IRF1
VNN2
NNMT
GPX8
KCNE3
LILRB3
DYRK3
BACE2
PTX3
GPR84
OSCAR
PARP15
CLEC5A
CAPZA1
ITGB3
SH2D4A
SPP1
LRRC25
TMEM154
GLT25D1
SRPX2
TNFRSF14
FNDC3B
TNFAIP2
MR1
ANG
FCGBP
BCL2A1
C16orf54
FBP1
CLDN23
HPS3
NCF1
CYTIP
RUNX1
ZNF217
NPC2
GLIPR1
PLEK2
PTRF
C3
TBC1D10C
GAPT
BATF
CSF2RB
CASP6
GLRX
DDB2
IBSP
SRPR
C6orf150
LOX
KIAA0040
REXO2
RAB32
HMOX1
FAM20C
MAN1C1
TLR1
MAP2K3
HLA.DOA
B3GNT5
SECTM1
FRRS1
LILRA6
SLC25A24
PARP9
CCL5
SLC7A7
HAMP
VASP
CASP5
VASN
SWAP70
LPAR6
CD164
HLA.DPA1
LCTL
IL2RA
CD3D
SERPINH1
PDCD1LG2
RIPK3
CFLAR
LAP3
ITK
HEXB
UPP1
LHFPL2
SH2B3
ARHGDIB
CXCL10
LATS2
TREML3
SAT1
LY96
IL4I1
SHC1
SPOCD1
RAP2B
GALNT2
CD163
SIRPB2
EMILIN2
COL8A1
PPM1M
ARHGAP18
ARPC1B
ISG20
CCL2
SLC30A7
ESYT1
VIM
CP
PTPN2
CA3
ITGB2
CST7
TES
SLC43A3
SGMS2
METTL7B
FAM70B
WIPI1
ARL11
HSPA6
ZC3H12A
ADAM12
NFAM1
NAGA
MYD88
FERMT3
CD3E
PION
ZDHHC12
BTBD19
P2RY6
NMI
LEPREL1
MFSD1
GIMAP2
SLC39A1
SASH3
SOAT1
FAM109B
CECR1
GPRC5A
ZNRF2
GSDMD
LILRB2
EVC2
S100A9
VAMP8
NCF2
IL10
LYZ
FBLN5
CD44
MYO1C
RAB38
SLC2A9
TLR8
PALLD
TMSL3
CTBS
SIRPG
UNC93B1
PGCP
KLHDC7B
ABHD15
C1orf85
BIRC3
MLKL
ACPP
FUCA1
PLIN2
SLC12A7
COL6A2
C17orf87
PI4K2B
GBGT1
CD53
SERPINE1
CXCR6
CD68
RHOH
FN1
TLR2
SLC17A9
CMTM6
PDLIM1
IL4R
CCL20
CD48
CD40
SPINT1
C1QB
RBMS1
CD300LF
LOC400759
CTSA
GPR82
RAB34
SAMD9L
CD14
EMILIN1
FHOD1
TMEM176B
MMP14
PIK3R6
CLEC12A
ITPRIPL2
FAS
GZMA
LAPTM5
EDEM2
FLNA
SIGLEC7
C15orf48
PLEK
CD7
TRAM1
ERMAP
ARHGAP9
TMEM214
HLA.DPB1
CYTH4
NFE2L3
GPR171
MYO1F
PTPRC
DPY19L1
TTC26
MRC2
TEAD3
SPI1
ZNF600
HLA.DRB1
CYP2S1
LCP1
C1QC
IL6
RGS19
GSTK1
LCK
CD300A
TMEM217
HLA.E
FAM26F
LTBP2
CLEC18B
HCP5
C21orf63
SPATS2L
CD300LB
F13A1
ITGB1
JAK3
MS4A6A
RNASE4
SLC47A2
XKR8
IL13RA1
KMO
SLC35A2
PARVG
GLA
CARD6
DSE
NAT1
FAM113B
C21orf7
MACC1
DAPP1
NUDT16P1
PLXND1
RELB
S100A8
GLB1
PRF1
ENG
CLEC2B
MUC1
EFEMP2
ICOS
CRLF3
MGAT1
MAP3K8
FAM115C
NSUN7
GCH1
DAP
CYBA
CD80
TBC1D1
BST1
CD302
LOC151534
MAP1LC3C
FCHSD1
KHNYN
HPD
WDR1
ITPKC
APOL1
SLC2A10
FOSL1
REEP4
CD69
HOXA1
TPM4
ADAP2
CCNYL1
MX2
BDKRB2
TMEM165
TRPM8
CD276
C1QA
PTGER2
GAL3ST4
STK40
ARHGAP15
GRN
ETV6
TRAT1
CPA4
FUCA2
C19orf59
FPR1
FTL
SUSD2
GZMK
IL1RN
FKBP9
PIGT
COL1A1
S1PR3
SYDE1
KDELR3
GNS
SLFN12
PTPLAD2
CCR1
IL10RB
ERP27
S100A10
STAT3
MICB
GCNT1
P2RY10
DTX3L
MGST2
GPSM3
FAM111A
DNASE1L1
CD300C
TMEM106A
FHL3
NCRNA00152
YIPF1
B2M
GMFG
CD3G
HLA.B
TRADD
IRAK4
SLC15A3
SOCS1
TGFB2
TICAM2
C5orf62
DNAJC22
NTAN1
COL5A1
C13orf18
GUSB
S100A6
NOD1
FLII
TYROBP
LOC541471
IFITM3
CD93
IKBKE
IFITM2
FMOD
BCL2L12
C9orf167
SLC25A19
RPS6KA1
HLA.DQA1
CALHM2
RAB43
KRT75
LGALS1
TRIM6
OLFML3
FGL2
HCLS1
CMAH
TNFRSF10C
KDELC2
CCR4
LGALS3
RCAN1
MICALL2
TRIM21
NCF1C
AEBP1
ACTB
ETV7
PLEKHA4
LAMC1
ARHGAP30
COL4A1
CD226
CLIC4
KIAA0495
LOXL3
NCF1B
TMEM109
LDHA
TMEM49
ASCL2
FXYD5
C3orf64
TFEC
CD4
ANXA5
AOX1
VAMP5
STBD1
LILRB1
GNG12
WWTR1
TRPV2
IKBIP
SYTL3
PPP1R3B
STXBP2
TGIF1
CCRL2
CD72
RUNX3
SLC39A8
GBP2
P4HA2
GPNMB
LILRA5
POM121L9P
PTPN12
TMEM140
EHD4
MYCBP
C9orf64
GLB1L
MOBKL1B
TRIP6
TUBB6
TMCO4
TPST1
HAVCR2
PVRL2
IGFBP7
PDIA3P
CEACAM1
CTSW
SRGN
CD151
SHISA5
PTPN6
RINL
TNFRSF1B
CSF3R
FASLG
SPAG4
GDF15
NKG7
CHRNA9
EPSTI1
FLNC
CTSL1
CFH
GPR157
CASP10
TMEM149
IGFBP2
STX11
WISP1
SUMF1
DTX2
PARP12
DIRAS3
GALM
COL4A2
LOXL1
ZCCHC9
AQP9
ACTR3
FBXO39
GPR18
FAM46A
CELSR1
TMEM61
PRSS23
LOC154761
ERI1
GGCX
ST14
EOMES
FILIP1L
ANTXR2
C10orf55
TNFAIP6
GALNT3
G0S2
CXCR2
NCF4
BTN2A2
CHPF2
ITGAL
LOC100132707
PTGS1
COL8A2
TXLNA
TMEM194B
GNGT2
CD5
SNAI1
CFD
IL7R
COL1A2
ARSD
RAB8A
OBFC2A
TRIM22
CALD1
PPCS
LGALS3BP
PDIA4
ANO6
SPATA17
NEK6
IL7
EHD2
PDE6G
SEPN1
LRG1
ZBTB42
ELK3
MS4A4A
CTF1
SLC26A2
STC1
IL18
TGFBI
ITGB7
FPGT
TMED9
EPHX3
NFKB1
LAMP3
ACCS
GCLM
HCK
FAM46B
CD109
RGS16
KDELR1
C3orf52
MTMR11
CD70
MMP9
ABI3
ZYX
CCDC46
CALU
UBASH3A
PDK3
LOC100233209
CD33
LOC400804
TNC
ARHGAP25
ZAK
ARPC5
HDAC7
C20orf134
TNFSF8
EMB
PTGIR
CMTM7
DDIT4L
MXRA8
TCF7
CPVL
TRIM34
PCOLCE
ALG2
LOXL4
PDCD1
RASSF5
VENTX
ECM2
TWSG1
C9orf21
C1orf38
B3GNT7
ANKRD53
LPXN
SPPL2A
CD248
IL10RA
COL5A2
NBEAL2

## Sheet: CGGA LIGHT-related genes
CGGA LIGHT-related genes
SAA2
MYBPH
HK3
TNFAIP2
CFB
CIDEB
GPR84
SAA1
ABCC3
ACAP1
SAA2-SAA4
MYO1G
BATF
SIGLEC9
DOK3
GNA15
PDZK1IP1
HSPA7
ADAMTSL4
ICAM1
CD300E
CD5
CD163
MYO7A
CP
MAP3K8
NCF1C
LRRC25
SLC11A1
KMO
PI3
JAK3
F11R
C3orf52
RIPK3
BCL2A1
TCIRG1
ZC3H12A
FCGR2C
LTF
DENND1C
CHI3L2
DENND2D
FAM20A
C16orf54
MYO1F
PLK3
RNASE2
C5AR1
LOC100505622
CCL2
SOD2
STAB1
IL6
NBEAL2
TCTEX1D4
CSF2RB
RAC2
SLPI
TIFA
TNFRSF1B
RARRES1
GLRX
NAMPT
CARD16
VAMP8
CD72
F13A1
ARHGAP9
NCF4
IL32
TYMP
CTSZ
LOC100133445
C1RL
PIK3CD
IL2RG
PLAUR
NOD2
ARL11
LILRB3
ARL14EPL
SIGLEC7
BCL3
NCF1
SLC16A3
MLKL
VSIG4
MAPK13
NFKBIZ
CSTA
FCGR2A
S100A8
THEMIS2
CDCP1
CHI3L1
C1RL-AS1
SOCS3
GMFG
BTBD19
IL10
SLC17A9
SIGLEC5
SERPINA1
KCNK6
NCF1B
HMOX1
CYTH4
CLEC2B
FTL
IFI30
CFLAR
DOK2
ARHGAP4
DPYD
TNFRSF14
RELB
LRG1
PTX3
NNMT
ITGB7
CCRL2
WAS
LCP2
VASN
CLDN23
NXF3
EHBP1L1
BIRC3
CD226
NEAT1
ARHGAP30
SYNPO
NFAM1
RNF135
FSTL3
CD300C
G0S2
IL7R
PIK3R6
FERMT3
ANO9
PALMD
IBSP
SLAMF8
HAMP
RILPL2
CST7
LSP1
SP140L
CYTIP
SOCS1
PSD4
NUAK2
RRAS
TREM1
TRIM29
CARD9
SP100
CD7
HSPA6
CCR1
FMNL1
DEF6
HCLS1
VMO1
SLC25A37
CTSC
CXCL6
RAB20
TREML2
PCED1B
AQP9
LIMK2
RNF149
STAT5A
IL8
VENTX
TMC8
SPAG4
SPI1
LAIR1
CFD
TTC12
MSR1
HLA-J
TOR4A
CD300LF
TYROBP
APOBR
CCR2
CD3E
CTSL1
PCED1B-AS1
SLC25A19
REXO2
CD2
IRF1
TXK
LOC284751
SAT1
S100A9
PLEK
MIR22HG
PLXND1
THBD
NPC2
PRAMEF20
ADIPOQ
S100A11
IER3
HLX
RNF144B
MAN1C1
RASAL3
RAP2B
FTH1
CD300A
FCER1G
SLC39A8
FUCA1
C1R
SIT1
FCHSD1
C1QA
RETN
TNFAIP3
C3
OSM
STX3
LST1
SASH3
GZMA
MARCO
MR1
ODF3B
RRAD
CXCL3
HP
IFITM2
C10orf11
TRAF3IP3
SRGN
TEC
CAPS
IL2RA
UBXN11
DENND3
GPR65
SNX20
CD40LG
CLEC5A
CCL7
LY96
HCST
PTGER2
EMR1
PTPN2
IL1R1
VAMP5
ITGAX
TREML3P
TRPV2
MYL12A
ARPC1B
C11orf88
KCNMB1
LILRB1
FAM110C
VASP
RNASE3
C11orf35
LCP1
UBD
FOSL1
CYBA
RAB32
SIRPB2
CDHR4
ARHGDIB
USP30-AS1
TLR2
ADPRH
ZMYM6NB
C1S
PIK3AP1
CLIC1
KCNK13
TRADD
STX11
PPM1M
MAFB
HLA-L
CRB2
OSMR
PTRF
DSC2
MIR155HG
ADAP2
TIMP1
ABCC1
ANXA1
DUSP23
LAPTM5
KLHDC7B
IL10RB
CCDC19
TNFSF8
PLP2
CCDC109B
ZDHHC12
CXCR6
RNASET2
WIPI1
LOC100506585
PROCR
B4GALT1
PDCD1LG2
PLEK2
TMEM176A
TUBA1C
SCPEP1
MTHFS
CLCF1
SLC46A2
PTGER4
C1QB
SLC16A10
TMCO4
CD40
RDH10
TCTEX1D1
ANPEP
MBD2
MFSD7
ABCA7
BIN2
BDKRB2
PILRA
PYCARD
GZMH
RBM47
CYP2S1
CCDC121
LOC100507632
AKR1B10
LRRC2
ORM2
PION
MYL9
TAPBP
C1orf162
SYNC
LOC100506100
SLFN12
ISG20
GLIPR1
GALM
CSTB
RARRES2
IGJ
ST14
SECTM1
ECRP
COPZ2
CARD6
PLBD1
C1orf140
CFI
ZNF600
ABHD15
RCN3
IL1A
IFNGR2
MAFK
LCA5L
LYZ
ITGB2
CCDC88B
CTSS
CEACAM4
LOC115110
FAH
PRICKLE3
CD300LB
MORN3
LILRA6
BEST4
LOC344887
LYN
FAM129A
SERPING1
ALOX5
TMEM71
C21orf88
LAIR2
PDE6G
KLRB1
CABP4
UNC93B1
TMBIM1
LBP
RHOD
FPR3
TSPAN2
SH3BGR
AIF1
LMAN1L
TLR8
AEBP1
GCLM
CCDC164
TEX26
C10orf10
LTBP2
LOC283587
GLT25D1
SQRDL
METRNL
CCL5
MICALL2
FHOD1
TNFRSF1A
TPRG1
CD3D
CEBPD
PPP1R15A
PVRL2
LOC339894
DRAM1
IL2RB
FCGBP
GAS6-AS1
TMEM106A
ZC3H12D
GRN
APOBEC3G
CSF3R
C6orf141
NOD1
MSN
EGOT
FHAD1
CTSD
CCDC153
CHMP4C
KRT75
ITGA5
CPXM2
FPR1
CMAHP
ELF3
TGFBI
ACPP
GJD3
SYNGR2
LOC728431
CCL20
EMP3
FAM20C
CXCL1
WDR78
TMEM255B
CD74
GCH1
MZB1
THBS1
ALPK3
C11orf63
C20orf26
RIPK1
PLCG2
FBLN5
FAM65C
TMEM37
SLC15A3
ELK2AP
IL4R
HLA-DMA
HSPA5
LOX
TNFAIP8L2
CD3G
ARHGAP18
MYCBPAP
ST8SIA4
C19orf59
C1orf189
PPCS
FCGR3B
AFP
TOP1P1
GIT2
IL23A
P2RY8
SAA4
OSTF1
IGFLR1
FANK1
AIRE
POU2AF1
TCTN1
TOM1L1
WDR63
HAVCR2
ABI3
SAMSN1
PLAU
SUSD2
S100A10
TNFRSF10D
HDHD3
UAP1
FAM109B
ZNF385A
FCGRT
FBP1
REEP4
ANKK1
LINC00488
HEXB
C2orf62
LOC100130231
ANXA2
LACTB
KCNE3
TNFRSF12A
PIFO
SCNN1G
GAPT
37135
RPS6KA1
ACTN1
AIM1
VSTM1
WDR66
LY75
PLA2G15
FAM167B
FLJ45445
MS4A6A
TSPAN4
LOC731424
ARID5A
LOC255130
CASP4
EMILIN1
TLR1
CXCL16
NFKB2
HLA-F
GPRC5A
FAM183A
APOBEC3C
CALML4
CD68
TNFRSF11B
GBP2
C4orf47
COL6A2
IL12RB1
HAAO
LOXL3
TRIM21
MYH9
CTSB
CCDC69
CASP8
DSE
SH3BGRL3
DAPP1
LOC100505812
CXCL5
UCP2
SLC50A1
ARRB2
OPLAH
GZMB
GCKR
APOBEC3F
TGM2
SPAG17
MICB
GIMAP1
PARP15
LOC729737
ADM
TWF2
EPS8L2
PDLIM4
BACE2
SPTBN5
PDLIM1
TC2N
RGS16
38961
MB21D1
IL18
EFCAB12
CCR7
GAL3ST4
SLC24A6
TMEM61
GPX8
B3GNT8
STC1
GZMK
SPATA17
PML
C1QC
LINC00601
DOCK2
HSD3B7
TMSB4X
RAB38
C20orf197
COL1A1
TLR6
APOBEC3D
JPH2
CD33
UTS2
LOC283143
SLC12A7
DNAJB1
TRIM38
PLSCR1
AKAP14
CD58
GBP1
CYSTM1
TMEM173
GALNT5
CD69
TCEA3
FASLG
ARID3A
CFH
BHLHE40
LBX2-AS1
TMSB10
PTGIR
ARHGAP15
IFITM3
MMP19
NFKBIE
NKG7
C11orf75
UBQLNL
GPR171
ATF5
TMEM234
SPP1
BRI3
C1orf158
DPEP2
